# Supplementary material for: Clinical Delays and Comparative Outcomes in Younger and Older Adults with Colorectal Cancer: A Systematic Review
Source: Curr Oncol. 2022 Nov 12;29(11):8609–25. doi: 10.3390/curroncol29110679 (PMC9689013; doi:10.3390/curroncol29110679)
Supplement: Supplementary file 1 [file curroncol-29-00679-s001.zip]

Archive with 1 entries (1 files):
- curroncol-1966741-supplementary.pdf
